# Supplementary material for: DR3 stimulation of adipose resident ILC2s ameliorates type 2 diabetes mellitus
Source: Nat Commun. 2020 Sep 18;11:4718. doi: 10.1038/s41467-020-18601-7 (PMC7501856; doi:10.1038/s41467-020-18601-7)
Supplement: Supplementary file 4 — Source Data [file 41467_2020_18601_MOESM4_ESM.xlsx]

## Sheet: Fig 1
Mouse DR3
HDF PBS	Chow PBS	HFD IL33	Chow IL33
749	730	874	889
650	747	1012	986
701	671	976	1004
782	721	1132	1099
632	701	1007	974
732	622	1063	1043
IL-5					IL-6					IL-9
nILC2 + iso	nILC2+Agonist	aILC2 + iso	aILC2+Agonist		nILC2 + iso	nILC2+Agonist	aILC2 + iso	aILC2+Agonist		nILC2 + iso	nILC2+Agonist	aILC2 + iso	aILC2+Agonist
134.421	1558.28	12113.5	20431.9		0	0.083	42.523	112.641		0	0	22.858	82.858
320.76	1703.37	13479	20466.1		0	0	53.467	139.007		0	0	37.694	135.086
142.245	1623.24	12841.8	20545.7		0	0	38.957	142.048		0	0	0	118.828
246.346	1595.23	13632.5	19785.7		0	0	40.995	93.358		0	0	0	82.858
120.235	1712.46	12945.6	21005.2		0	0	13.95	119.235		0	0	0	118.828
IL-13					GM-CSF					MIP2
nILC2 + iso	nILC2+Agonist	aILC2 + iso	aILC2+Agonist		nILC2 + iso	nILC2+Agonist	aILC2 + iso	aILC2+Agonist		nILC2 + iso	nILC2+Agonist	aILC2 + iso	aILC2+Agonist
0	246.377	10257.6	14699.2		39.779	67.106	1985.04	3951.63		51.503	55.503	87.494	96.158
10.7467	242.456	9715.98	16270		11.273	107.719	2287.51	4695.93		51.503	60.042	81.325	104.248
0	259.067	11246.2	15755.5		11.273	55.032	1914.46	4696.06		51.503	51.503	74.765	104.248
0	262.567	10234.1	16463.5		19.194	50.925	1897.81	4218.19		41.667	60.042	81.325	93.34
8.54645	250.068	11465.5	15763.8		0	70.684	1410.65	4397.36		41.667	51.503	67.718	114.327

## Sheet: Fig 2
Weight (g)
weeks	Isotype HFD								DR3 Agonist HFD								Isotype NCD								DR3 Agonist NCD
0	24.4	20.1	22.4	19.7	24.1	22.4	29.5	27.1	24.5	21.4	22.5	18.5	23.5	21.5	28.3	26.4	21.2	19.5	21.6	18.3	24.8	24.5	27.3	28.1	21	27.1	28.2	18.4	24.7	21	24.1	19.2
2	25.6	22.4	22.5	20.5	26.6	24.2	30.2	28.5	25.23	22.5	22.1	20.4	25.2	24.8	31.1	29.5	21.4	20.4	21.9	19.9	25.3	25.3	28.9	28.5	21.2	27.9	28.3	19.5	25.1	21.9	25.4	21.1
3	26.1	23.1	24.6	24.23	28.34	25.2	31.3	29.23	25.4	22.7	23.3	22.3	27.5	24.4	31.5	31.3	21.8	20.5	22	20.1	25.4	25.3	29	28.6	21.5	29.1	28.4	20.3	25.6	22.2	25.6	21.4
4	27.3	25.6	29.7	30.4	28.5	29.9	32.5	34.9	26.5	24.2	24.2	28.5	29.7	26.7	33.4	32.7	21.9	20.6	22.1	20.2	25.4	25.5	29.1	28.7	21.8	29.6	28.9	20.7	25.9	22.6	25.2	20.4
5	32.3	31.2	34.1	31.5	32.4	38.3	39.5	39.4	29.62	28.7	33.6	32.5	31.2	37.6	27.6	30.5	22.3	20.8	22.2	20.5	24.2	25.4	29.2	28.9	22.5	30.2	29.3	21.7	26.7	23.4	26.8	21.4
6	45.5	40.5	35.8	38.2	37.1	40.5	45.5	40	40.5	35.4	33.5	34.6	35.6	39.5	42.5	39.5	22.4	20.9	22.3	20.6	25.2	25.5	29.4	29.1	24.6	29.9	29.7	22.6	25.4	22.5	25.7	21.1
7	46.2	42.5	36.52	40.23	38.245	42.24	46.45	45.23	43.5	36.6	34.7	37.5	36.7	41.3	45.63	40.6	22.6	21.1	23.3	20.9	25.6	25.7	29.6	29.4	29.7	30	29.7	20.8	25.6	23.7	25.9	21.3
8	47.6	44	37	42.4	39.1	43.3	48.123	47.6	43.2	40.5	37	42.4	39.1	43.3	48.123	43.6	22.7	23.3	23.8	21.4	25.9	26.2	29.9	29.7	23.8	29.9	29.7	21.4	25.9	25.8	26.2	24.3
9	51.2	44.12	39.53	43.123	43.512	48.24	52.24	51.31	47.53	42.7	38.7	42.5	44.2	44.3	50.5	50.3	23.2	24.4	24.2	21.8	26.4	26.8	30.2	29.9	26.2	30.2	30.9	21.8	26.4	25.2	26.8	24.4
10	55.1	45.4	43.2	52.8	53.9	52.8	54.8	53.1	51.3	46.36	42.2	50.23	53.23	50.64	52	51.4	23.5	24.6	24.7	21.9	26.9	27.4	30.4	30.1	24.2	30	30	24.4	27.5	25.4	28.7	25.1
11	56.34	52.4	44.2	53.3	54.4	54.23	55.6	53.5	50.63	49.63	43.34	52.34	52.3	52.3	52.3	53.7	23.6	24.7	25.2	22.4	27.2	27.5	30.6	30.4	23.8	31.4	31.6	23.3	27.7	25.6	28.9	26
12	60.4	60.3	52.9	55.1	55.3	56.1	57.3	53.5	54.4	51.4	48.4	53.6	56.3	54.4	57.5	55.4	24.1	24.8	25.3	22.9	27.8	27.9	30.9	30.5	24.9	29.5	35.2	23.9	28.5	26.1	29.4	24.8
13	61	62	53	57.5	57.4	63.4	64.3	66.6	54.7	56.9	55.5	57.9	61.4	54.7	63.5	64.6	24.9	25	25.8	23.6	28.1	28.1	31.5	30.8	26.2	34.4	32.5	28.4	28.9	26.8	30.1	25.8
14	61.7	66.3	65.7	67.7	60.8	65.3	65.3	68.6	55.24	57.3	55.7	58.8	61.7	62.7	62.7	65.6	25.3	25.1	26.5	24.23	28.34	28.4	32.1	31.3	26.5	34.8	33.7	27.6	29	27.2	32.2	28.1
Glucose (mg.mL-1)
weeks	Isotype HFD								DR3 Agonist HFD								Isotype NCD								DR3 Agonist NCD
2	67.2	76.23	82.32	85.23	80.23	94.2	80.43	81.86	68.6	75.35	83.6	87.34	82.53	96.35	72.56	76.64	70.34	76.356	81.63	85.73	81.67	95.73	74.65	74.86	70	75.35	80.03	84.74	83.74	94.47	64.55	71.04
4	109.23	105.2	115.3	103.9	100.7	122.3	100.2	106.97	67.63	88.63	90.74	93.35	79.63	92.53	76.45	77.23	71.46	75.63	79.73	86.36	83.63	95.25	76.34	75.1	70.46	75.55	81.46	85.74	84.74	94.97	64.75	71.6
6	112.45	136.35	139.7	122.5	135.6	149.8	130.03	131.64	73.53	93.53	96.35	97.74	83.63	105.21	94.63	96.75	70.6	74.24	75.74	85.34	82.74	94.63	78.43	76.75	71.75	74.76	69.65	84.23	83.32	95.63	65.34	72.96
8	159.45	155.254	153.25	175.6	168.6	171.63	161.64	152.04	89.35	100.034	102.63	109.74	95.73	114.74	96.34	97.23	70.2	72.74	78.47	84.84	80.74	98.11	79.75	78.23	71.5	74.07	78	85.03	79.46	95.93	64.56	72.81
10	170.85	190.63	183.53	192.52	185.6	205.23	180.95	181.74	92.55	103.63	107.63	110.53	99.63	122.45	98.64	99.75	69.96	72.63	76.73	87.45	90.63	98.26	82.44	83.13	73.46	72.53	77.63	86.745	84.88	86.57	64.63	73.85
12	201.42	233.52	219.25	207.64	192.36	203.62	193.64	194.64	100.74	107.47	110.34	118.45	106.96	130.63	126.64	107.34	71.67	74.74	80.74	82.63	81.53	104.32	84.64	85.23	68.65	79.7	78.46	80.56	84.53	95.76	69.65	68.63
14	220.63	245.63	229.63	212.63	222.69	238.63	213.04	213.97	112.55	115.73	120.54	130.63	148.64	145.73	117.54	118.75	69.86	74.02	82.65	84.63	83.76	97.97	85.73	95.94	70.57	78.97	88.34	81.57	84.746	92.43	70.86	71.24
Glucose (mg.mL-1)
min	Isotype HFD								DR3 Agonist HFD								Isotype NCD								DR3 Agonist NCD								AUC
0	75.34	83.06	64.85	72.27	69.86	76.34	86.35	65.36	77.83	95.86	67.48	79.07	53.85	78.3	96.34	81.64	72.04	96.64	61.23	83.32	57.54	56.85	73.75	99.64	68.64	99.23	70.74	88.23	52.86	50.02	101.3	72.42		Isotype NCD	DR3 Agonist NCD	Isotype HFD	DR3 Agonist HFD
20	585.38	527.86	587.37	564.86	620.11	635.63	584.25	520.63	398.73	302.22	376	379.37	378.56	390	400.53	307.45	387.76	291.76	352.13	363.54	350.86	389.46	290.64	330.64	360.84	272.34	341.85	362.34	338.88	250.45	330.56	366.35		40853	40429	97954	64016
40	590.03	530.15	600.06	640.26	624.25	582.58	645.62	604.72	401.05	296.85	334.75	377.19	382.95	402	403.52	423.53	300.76	250.1	261.94	222.1	278.63	305.63	219.64	217.32	297.03	247.35	240.08	219.73	261.38	212.24	300.64	257.38		34620	34513	92306	52844
60	579.74	531.86	578.1	556.22	623.38	510.63	602.56	633.26	395.73	284	321.95	366.76	370.03	290.7	404.52	301.54	201.83	170.75	240	210	200.63	248.74	165.75	195.24	195.85	162.76	235.88	211.1	200.45	140.73	244.64	215.75		46995	44692	99016	56718
90	561.17	523.91	556.56	548.84	603.43	506.45	611.43	540.15	371	273.21	311.48	352	352.07	372.65	310.35	285.64	155.52	143	238.27	201.74	192.11	244.64	187.45	177.45	182.86	160.85	235.41	194.12	187.74	240.06	177.35	194.73		42608	42620	97839	61810
120	509.85	470.05	515.12	533	491	461.41	515.74	538.64	330.63	261.49	302	338.46	326.46	265.8	335.24	386.75	182.01	153.38	239.11	194.74	184	243.63	150.04	159.75	180.03	154.15	220	195.43	182.86	238.74	168.74	195.87		39754	38794	99989	62895
150	469.12	403.85	480.68	471.41	436.89	490.53	380.53	404.24	291.03	224.89	250.02	296.57	310.86	230.64	299.34	301.64	170.75	132.57	222	179.46	169.84	229.34	168.75	174.75	168.85	135.35	201.48	184.94	172.44	158.73	210.75	194.74		49585	39403	92302	57644
180	345.38	387.76	320.2	300.23	323.43	280.23	400.23	310.42	201.37	242.36	180.47	174	169.35	202.64	255.63	278.64	155.27	121	199.32	168.84	132	201.35	125.75	195.35	146.57	115	185.04	176.64	129.14	188.46	116.85	150.75		36383	41353	101971	64872
210	175.52	230.12	266	233.59	211.74	150.03	280.53	204.64	101.86	183	164	125.85	207.57	106.74	113.2	174.53	94.01	136.62	76	164.6	82.27	88.46	155.75	166.34	89.34	139.84	79.38	152.31	72.21	90.04	92.63	105.3		40551	42255	95865	63173
Glucose (mg.mL-1
min	Isotype HFD								DR3 Agonist HFD								Isotype NCD								DR3 Agonist NCD								AUC
0	210.65	220.75	230.85	198.74	180.56	182.46	234.63	228.53	148.67	115.52	132.85	120.52	126.1	111.94	153.53	132.42	130.43	101.75	112.84	118.34	104.85	133.54	99.94	124.53	120.43	95.74	112.14	109.85	91.34	88.23	123.94	90.43		Isotype HFD	DR3 Agonist HFD	Isotype NCD	DR3 Agonist NCD
20	194.38	199.34	203.33	186.36	172.34	174.64	208.43	180.23	68.1	115.15	82.95	93.31	79.75	65.42	119.43	71.32	131.27	82.04	119.54	121.34	121.1	134.53	90.43	127.32	122.11	80.34	115.65	113.97	115.76	77.84	126.53	121.21		37530	15018	15393	15267
40	167.03	168.85	179	167.71	149.85	151.34	184.64	145.82	49.54	82.85	55.67	62.75	73.53	46.64	85.74	60.53	109.86	60.65	73.21	107.43	101.84	82.42	90.43	66.32	111.56	58.47	75.86	101.64	98.21	115.53	54.43	98.43		38237	17108	15364	14927
60	162.1	160.03	170.75	160.03	142.34	144.63	175.45	140.64	55.39	58.75	62.02	74.84	72.34	53.63	69.53	85.73	65.7	89.98	64.46	72.84	59.34	56.63	92.43	70.43	69.94	85.47	68.84	80.01	65.22	88.92	62.42	70.53		40210	16216	15185	15421
90	171.58	173.35	183.02	166.46	145.63	146.34	186.35	154.34	59.87	72.15	69.75	88.93	85.05	92.42	56.43	83.52	57.81	69.09	65.14	84.47	81.83	54.52	84.53	71.15	55.43	66.85	62.75	80.99	77.84	53.32	84.53	70.03		36587	19424	18382	18343
120	175	179.1	188.82	168.55	155.01	156.73	193.42	151.52	64.32	75.85	72.1	95.48	92.57	61.42	98.53	75.32	60.74	69.48	52.3	74.23	81.19	85.42	50.02	66.24	52.43	63.55	55.82	71.03	78.48	50.22	81.32	67.43		33453	19015	18364	18146
150	179.45	183.95	191.35	173.62	161.75	162.95	187.12	150.43	74.41	81.84	80.58	101.43	99.85	105.64	71.42	88.43	58.48	72.58	70.68	85.89	90.92	66.53	92.43	57.43	57.65	70.85	68.92	87.34	91.55	55.23	93.42	65.24		33762	16480	16610	14293
180	183.77	189.45	197.65	182.23	171.22	172.46	199.93	154.23	82.82	84.84	84.75	103.02	100.75	79.94	107.53	99.42	50.84	63.74	64.61	78.32	82.15	85.34	49.94	57.53	59.38	66.85	69.85	82.77	84.95	56.53	87.43	60.32		40906	18797	16278	18223
210	189.93	192.65	210.76	186.11	175.76	176.53	220.5	174.23	90.05	72.22	89.92	104.05	102.24	106.43	93.53	99.2	52.47	66.42	67.23	74.33	86	51.04	69.53	59.54	59.58	67.58	68.54	84.54	89.21	57.43	93.53	71.32		33251	17993	15342	16021
																		#ILC2s/g
																		HFD ISO 0 WK	HFD DR3 0 WK	HFD ISO 4 WK	HFD DR3 4 WK	HFD ISO 8 WK	HFD DR3 8 WK	HFD ISO 14 WK	HFD DR3 14 WK
IL33	Chow 0 WK	HFD 0 WK	Chow 2 WK	HFD 2 WK	Chow 4 WK	HFD 4 WK	Chow 6 WK	HFD 6 WK	Chow 8 WK	HFD 8 WK	Chow 10 WK	HFD 10 WK	Chow 12 WK	HFD 12 WK	Chow 14 WK	HFD 14 WK		1024	1034	857.293	1395.9	829.95	2047.32	786.987	2423.63
	1.02	1.04	1.02	1.05	1.06	1.89	1	2.67	1	2.99	1.05	3.34	1.05	4.94	1	7.65		1124	1009	1012.77	1362.15	902.373	1997.82	855.288	2470.82
	1.04	1.05	1.05	1.54	1.01	2.04	1.05	3.11	1.05	2.76	1	3.86	1.02	5.35	1.07	7.88		1146	1183	959.431	1597.05	940.111	2342.34	1010.7	2606.69
	1.1	1	1	1.09	1.02	2.21	1.05	3.78	1.02	3.52	1.01	4.23	1.03	5.54	1.01	6.95		1124	1100	941.013	1485	950.213	2178	941.4	2383.7
	1.01	1	1.03	1.02	1.01	2.32	1.03	4.24	1.04	3.76	1.05	5.1	1.04	6.12	1.05	6.98		1143	1142	1052.6	1541.7	950.961	2261.16	941.4	2382.49
	1	1.2	1.02	1.14	1.02	2.52	1.03	2.98	1.06	3.06	1.1	4.53	1	6.05	1	7.96		1033	1056	846.428	1425.6	857.44	2090.88	668.7	2732.1

## Sheet: Fig 3
																																							UCP1			%CD206
Weight (g)																																							ISO	DR3 Agonist		ISO	DR3 Agonist
weeks	Isotype								DR3 Agonist												Cidea			Prdm16			Cox7a			Pgc1a			Dio2						0.005	0.072		35.23	70.93
0	21.5	16.34	19.03	15.63	20.63	15.02	22.43	19.93	21.1	17.2	19.7	16.1	19.2	15.32	22.64	17.43					Isotype	DR3 Agonist		Isotype	DR3 Agonist		Isotype	DR3 Agonist		Isotype	DR3 Agonist		Isotype	DR3 Agonist					0.007	0.067		31.23	73.283
2	24.24	20.53	21.64	18.64	25.94	17.73	26.84	22.43	23.11	19.82	20.11	17.78	23.41	25.2	16.43	19.43					0.21	0.5		0.0045	0.0082		0.38	0.71		0.012	0.021		0.0015	0.003					0.002	0.075		30.92	66.68
3	29.53	32.54	28.96	26.04	32.54	25.84	33.94	30.94	27.56	30.42	27.02	25.21	31.05	32.87	24.65	27.53					0.22	0.55		0.0054	0.0091		0.4	0.65		0.013	0.025		0.0017	0.0034					0.013	0.061		38.12	60.85
4	32.54	35.23	30.52	28.54	35.62	27.02	36.84	31.43	31.95	33.63	28.95	28.66	34.61	35.82	27.02	32.43					0.16	0.46		0.0035	0.0083		0.32	0.6		0.013	0.017		0.002	0.0042					0.004	0.075		29.74	69.73
5	35.52	42.67	44.62	40.66	42.63	34.21	45.94	38.94	34.22	40.56	42.67	38.95	40.02	33.64	43.84	38.65					0.1	0.38		0.0041	0.0078		0.29	0.55		0.011	0.019		0.001	0.0053					0.0121	0.063		35.12	66.12
6	44.63	38.63	43.23	44.63	40.63	37.03	45.95	39.93	43.12	39.52	45.23	42.62	38.75	46.86	37.02	40.87					0.08	0.46		0.0047	0.0074		0.37	0.48		0.009	0.022		0.0009	0.0045
7	45.63	40.635	43.11	45.963	43.36	39.02	47.32	42.52	43.78	38.44	42.73	43.72	42.02	37.11	44.87	40.01					0.2	0.62		0.0054	0.0067		0.38	0.55		0.015	0.021		0.0007	0.0049
8	45.11	41.23	43.74	44.963	40.23	39.83	46.53	41.42	44.02	40.04	42.63	44.023	38.62	45.83	37.74	43.12
9	45.77	42.64	44.77	42.77	40.53	39.01	46.43	43.94	44	40.09	42.54	43.59	38.96	37.1	45.21	40
10	41.34	45.63	47.63	42.24	45.1	40.42	48.42	44.74	39.85	43.95	45.75	40.05	42.51	38.94	44.94	46.92
11	42.01	47.03	48.62	44.23	46.74	41.32	49.53	45.42	40.02	46.2	45.82	42.42	44.75	39.38	47.84	44.64
12	43.63	48.03	49.66	45.23	47.53	42.12	50.93	47.43	41.67	47	46.96	43.63	45.962	40.01	48.94	44.23
13	44.22	48.6	49.23	46.02	48.3	43.23	50.02	47.53	42.53	46.96	47.04	44.32	45.96	47.93	41.84	44.13
14	45.32	50.62	46.63	47.73	49.62	44.46	51.48	48.85	43.32	47.95	44.93	45.92	47.67	49.02	42.53	45.6
Glucose (mg.mL-1)																											insulin (ng.mL-1)
weeks	Isotype								DR3 Agonist												adipocyte area			Number adipocyte			ISO	DR3 Agonist
0	49.93	60.46	52.45	55.43	58.52	48.93	61.43	58.54	48.9	62.52	55.24	57.95	60	46.34	64.64	55.64					Isotype	DR3 Agonist		Isotype	DR3 Agonist		2.4	1.31
2	80.2	104.5	90.52	93.53	86.43	78.93	108.43	87.43	50.52	66.95	57.93	59.84	62.1	48.92	68.43	54.59					1903	1548		12273423	10038423		2.61	1.47
4	100.43	109.94	103.52	102.51	116.22	98.21	112.43	115.34	52.52	68.95	69.93	71.53	64.63	51.43	72.56	63.52					1846	1599		13306312	9087464		2.54	1.4
6	100.64	112.5	106.23	106.52	115.53	98.94	117.53	109.43	54.45	80.03	74.63	75.63	70.02	53.63	81.54	69.53					1785	1504		14036434	10048523		2.44	1.38
8	132.02	123	119.19	114.01	140.58	143.32	111.32	124.53	60.034	84.63	76.53	79.95	76.34	58.43	85.51	63.53					1909	1573		14044482	10875364		2.54	1.4
10	147.49	158.53	152.73	150.47	162.94	144.43	165.43	158.53	76.02	98.02	80.23	84.53	81.23	75.01	99.93	80.43					1856	1537		13874534	9904258		2.58	1.28
12	156.94	181.11	162.43	173.21	169.53	153.53	184.63	169.53	80.03	100.02	86.63	90.64	96.83	79.43	101.43	89.54					1871	1586		14354340	9943460		2.6	1.57
14	150.57	174.87	159.85	168.09	165.31	148.54	178.54	166.45	86.68	109.92	90.94	93.54	99.92	85.12	110.95	93.53											2.31	1.42
Glucose (mg.mL-1)
min	Isotype								DR3 Agonist								AUC
0	91.64	143.56	110.86	121.95	133.36	89.43	145.74	98.43	87.23	144.2	113.1	125.64	139.85	86.03	145.96	129.54		Isotype	DR3 Agonist
20	431.64	500.85	441.1	450.65	459.84	429.43	502.54	480.54	314.52	374.63	331.62	341.54	352.56	312.64	375.95	333.53		78824	59286
40	438.86	510.75	449.93	459.22	464.95	436.02	512.43	480.65	322.64	385.64	350.49	377.1	368.85	321.64	386.94	351.54		88776	60361
60	442.1	530	458.21	510.94	480.02	440.02	532.53	489.54	323.11	386.85	344.83	369.71	355.93	323.64	387.96	354.53		82421	57496
90	437.65	502.43	504.95	506.54	464.56	436.64	509.95	490.54	314.01	371.54	328.91	353.44	339.89	313.53	372.65	356.75		83770	62668
120	410.85	476.91	452.65	441.32	419.86	408.53	479.65	460.23	291.95	351.72	312.84	321.2	310.01	290.54	353.65	340.43		81035	61290
150	332.34	389.1	366.33	379.2	381.54	330.54	390.54	379.65	218.24	292.84	263.71	271.91	248	217.03	293.95	245.75		84405	61094
180	255.51	327.84	301.11	310.76	284.93	253.63	329.54	289.64	190.56	252.03	220.24	231.59	233.46	189.54	253.64	240.53		89369	63634
210	156.95	198	219	163	178.53	154.74	200.54	179.75	143.33	199.91	155.43	163.46	174.93	142.53	200.04	167.73		83745	63880
Glucose (mg.mL-1)
min	Isotype								DR3 Agonist								AUC	Isotype	DR3 Agonist
0	231.75	252.7	241.03	245.49	234.75	229.89	254.64	249.04	201.64	245.75	230.11	239.7	215.03	199.93	247.64	233.23		28672	20058
20	152.11	184.94	156.61	163.64	158.82	151.04	186.46	169.94	111.46	149.56	127.65	131.56	125.42	109.65	151.53	134.69		34068	24810
40	149.93	179.66	155.94	163.55	159.9	148.94	182.94	169.04	101.61	118.88	125.53	128.64	108.03	99.74	130.05	106.63		29993	24335
60	148.85	180.49	152.65	159.96	154.34	146.54	182.53	161.46	99.74	117.38	122.01	127.83	106.54	97.52	129.65	103.6		31519	25300
90	150.42	178.57	162.76	170.74	163.54	148.03	179.43	165.64	102.04	122.01	127.86	131.29	111.63	100.45	132.53	110.35		30711	22228
120	156.15	184.92	164.8	175.74	168.61	155.75	186.03	162.54	106.39	130	130.47	136.34	117.84	103.53	138.13	122.42		31401	19698
150	160.96	189.88	169.13	179.41	178.76	158.94	191.43	179.54	110.67	141.23	135.34	145.95	126.63	108.84	143.64	129.55		32377	26073
180	171.1	209.01	174.29	182.96	186.88	170.46	211.53	189.54	114.22	150.1	140.64	139.73	137.48	112.58	152.98	144.86		31381	22791

## Sheet: Fig 4
Weight (g)
weeks	Isotype								DR3 Agonist
0	24.4	18.9	20.4	18	21.7	22.7	24.7	19.34	23.75	19.53	19.35	17.53	20.58	20.53	21.1	18.23		adipocyte area			Number adipocyte
2	26.63	23.52	24.62	20.05	23.6	24.25	25.53	22.6	25.34	21.53	22.57	18.52	21.53	22.74	25.43	21.63		Isotype	DR3 Agonist		Isotype	DR3 Agonist
3	27.34	24.63	26.05	24.52	25.63	25.63	27.03	30.24	26.34	23.63	25.34	23.63	24.82	24.42	26.03	29.64		1903	1548		14273423	10038423
4	32.03	37.63	29.5	37.85	28.86	28.57	29.95	35.63	31.63	27.03	28.63	36.62	27.93	27.17	28.11	34.28		1785	1643		13306312	11087464
5	34.11	40.4	37.73	40.25	38.95	35.86	36.35	41.54	33.39	39.35	36.93	39.86	38.09	35.43	36.44	40.67		1852	1622		14036434	10048523
6	37.92	46.63	39.95	42.63	46.74	45.62	40.95	43.84	37.64	45.68	39.04	42.52	46.05	44.87	39.93	42.36		1953	1685		14044482	11375364
7	38.1	47.2	40.46	41.52	47.02	44.21	42.52	45.26	37.85	44.45	39.53	40.76	46.72	43.83	42.02	44.24		1975	1587		14874534	9904258
8	38.76	48.43	41.63	42.77	46.06	47.36	43.77	46.94	37.34	46.23	42.63	43.96	45.03	46.24	44.32	45.73		1994	1590		15243460	10154258
9	39.1	48.01	42.52	43.47	48.91	48.1	43.94	45.72	40.03	47.16	41.8	42.11	47.36	47.71	42.11	44.337
10	39.95	47.953	43.88	45.81	49.7	49.39	44.4	45.23	40.06	47.43	42.67	44.68	48.92	48.76	43.42	44.87
11	40.16	48.03	43.93	45.7	48.2	50.6	43.75	45.95	41.75	46.74	44.86	44.35	49.03	48.96	44.63	46.63
12	40.53	48.86	44.24	45.99	48.97	52.03	44.2	46.73	41.53	46.23	45.73	44.98	49.77	49.26	44.65	47.02
13	45.63	49.85	45.53	46.86	51.04	54.75	45.66	55.6	42.03	46.86	45.9	45.62	50.06	50.26	44.72	47.67
14	45.26	50.85	47.02	48.57	50.53	55.53	46.86	56.35	42.16	46.96	46.75	46.74	51.86	51.64	45.74	48.86
Glucose (mg.mL-1)																		4d
weeks	Isotype								DR3 Agonist										ISO	DR3 Agonist
0	90.35	118.04	92.23	98.52	101.63	102.63	100.52	97.95	82.52	112.68	92.55	98.02	101.82	103.63	101.46	97.95			1.52	0.48
2	90.94	119.56	101.34	99.02	101.86	112.94	101.52	98.26	89.46	118.02	100.03	98.02	99.25	110.64	99.86	96.32			1.64	0.52
4	95.62	121.63	104.67	101.63	100.26	114.79	102.17	110.63	89.51	117.46	101.46	99.75	100.24	111.47	100.75	98.83			1.76	0.64
6	99.52	125.73	109.63	110.94	108.56	117.95	109.63	116.34	90.04	117.63	103.75	104.65	102.42	115.63	103.53	100.64			1.59	0.69
8	114.34	130.64	115.54	129.74	114.63	122.73	127.34	120.74	90.64	117.76	103.78	105.63	114.64	116.86	104.75	102.564			1.68	0.56
10	130.63	160.78	148.93	140.7	152.84	150.94	144.72	159.74	98.61	131.75	109.75	106.34	124.85	118.74	107.59	114.75			1.8	0.55
12	158.73	185.77	163.74	170.73	180.53	169.74	175.73	181.32	109.63	131.89	111.54	108.75	128.75	119.65	109.64	116.75			1.86	0.7
14	150.53	185.874	162.2	168.63	176.74	167.34	173.46	179.26	110.45	130.54	112.045	109.65	129.23	119.96	109.7	117.74			1.98	0.72
Glucose (mg.mL-1)
min	Isotype								DR3 Agonist									AUC
0	145.94	210.53	156.45	179.43	144.13	200.94	189.39	170.53	140.94	223.84	160.06	181.12	176.63	142.2	197.71	167.43			Isotype	DR3 Agonist
20	410.53	500.93	410.95	452.42	449.23	483.63	445.58	418.42	250.95	340.53	282.53	241.53	320.53	300.94	324.63	329.53			94326	55489
40	440.74	550.64	451.45	484.66	481.5	495.64	457.64	470.64	275.02	371.38	310.02	292.56	329.64	310.02	340.04	358.43			111397	71625
60	520.75	610.46	510.64	609.61	578.64	502.64	600.53	566.63	290.54	390.84	320.05	300.53	340.73	322.53	353.34	369.95			97537	60835
90	510.11	600.59	508.44	601.25	571.25	499.52	597.24	561.43	280.43	375.99	309.42	294.84	329.1	311.42	344.52	360.94			108632	60298
120	500.03	590.3	498.43	578.45	560.4	490.04	590.12	550.52	260.02	350.42	300.04	283.43	318.89	301.51	330.02	251.23			103325	66741
150	420.02	560.53	478.87	483.56	442.73	460.26	531.84	500.1	249.74	310.23	266.51	252.12	300.02	240.01	277.53	299.9			97734	59933
180	350.32	410.42	382.59	400.97	355.67	312.02	378.49	395.89	174.01	260.46	210.03	211.31	257.12	206.53	224.42	259.53			108266	70024
210	248.43	330.42	252.52	273.53	288.92	255.97	249.72	251.42	185.53	200.92	156.64	211.12	167.75	150.04	246.45	170.02			104021	67114
240	130.35	215.43	155.54	181.55	148.92	202.58	191.48	172.53	120.34	162.43	140.21	180.45	151.12	129.53	215.42	145.53
Glucose (mg.mL-1)																		AUC
min	Isotype								DR3 Agonist										Isotype	DR3 Agonist
0	230.53	269.43	231.04	264.41	251.97	244.87	235.68	255.51	220.12	253.85	237.53	254.42	245.98	237.94	256.91	260.03			30934	17520
20	160.02	189.74	172.36	162.82	191.21	170.9	175.32	187.42	87.24	135.62	90.08	98.84	122.56	110.34	130.63	119.94			36313	25989
40	152.53	183.25	152.01	158.43	160.43	174.68	170.64	163.53	82.92	129.57	82.21	91.02	118.02	102.42	124.56	113.62			31480	18574
60	158.84	170.64	161.35	165.64	180.04	153.52	173.59	186.62	88.4	137.74	93.52	99.92	123.6	113.67	132.54	121.44			34034	19779
90	170.53	194.82	172.08	195.75	181.34	189.98	165.2	169.92	89.35	138.86	97.44	102.42	126.53	115.35	135.97	122.94			33853	23816
120	173.87	206.65	175.72	197.87	186.61	191.94	169.43	171.21	91.21	139.98	98.78	104.34	128.87	117.77	138.98	124.87			33659	21883
150	176.43	214.04	178.43	201.83	190.56	194.63	173.34	175.92	92.94	140.04	99.74	106.74	129.86	118.74	140.64	140.72			31705	25578
180	185.45	228.53	190.75	197.34	202.94	210.95	190.02	220.06	100.02	142.42	102.42	102.32	126.42	123.42	141.62	142.75			33052	24105

## Sheet: Fig 5
Weight (g)
weeks	WT ILC2 + Isotype								WT ILC2 + DR3 Agonist								IL-5 KO ILC2 + DR3 Agonist								IL-13 KO ILC2 + DR3 Agonist									No Transfer + Isotype			No Transfer + DR3 Agonist
0	17.85	25.71	18.93	26.86	22.34	24.56	20.02	25.32	18.4	26.74	20.54	24.64	23.65	23.95	21.94	23.81	16.53	27.53	22.56	25.75	22.69	18.953	27.74	23.01	17.85	25.82	20.97	27.54	20.46	23.33	27.93	21.75		23.65	28.54	24.45	19.85	26.45	21.74
2	18.98	27.75	20.02	28.67	24.02	25.51	21.72	26.78	20.02	27.99	22.53	28.04	25.13	25.15	27.57	28.64	22.23	29.94	23.33	27.75	27.86	26.31	28.75	29.91	19.87	26.74	21.54	27.74	25.64	26.22	20.01	28.75		20.45	29.65	22.45	20.98	28.98	22.75
3	22.53	30.84	23.54	34.55	26.03	26.54	28.84	30.23	23.43	28.94	29.94	26.64	33.53	24.64	28.57	25.86	24.53	27.13	28.02	26.45	32.1	29.57	27.31	27.42	28.53	30.35	26.75	37.53	25.43	27.24	29.95	31.21		23.53	31.46	22.76	23.69	32.69	25.96
4	26.86	35.53	25.02	36.75	27.97	30.01	34.53	34.4	26.67	34.67	27.85	28.95	33.75	29.86	29.95	31.05	26.85	34.95	27.98	29.34	34.53	31.53	30.02	32.22	29.86	35.75	27.65	38.75	27.03	31.54	35.84	35.31		27.99	34.84	26.95	27.76	36.22	27.63
5	31.23	39.93	33.45	36.99	37.74	34.52	36.65	38.24	31.04	38.84	32.86	32.05	34.57	38.85	36.74	33.76	31.46	37.75	33.16	32.75	35.05	37.66	36.43	34.86	32.45	43.84	33.86	37.07	38.65	35.41	37.62	38.96		33.97	40.64	38.76	33.9	41.2	35.51
6	35.03	44.57	36.86	37.01	45.53	38.78	39.98	42.55	35.05	43.75	35.96	36.85	42.67	41.58	40.76	38.75	35.43	43.45	36.98	37.42	42.78	42.75	42.52	39.1	35.87	43.97	37.48	38.29	44.8	44.98	43.12	40.82		39.86	47.64	38.62	35.98	44.67	38.93
7	36.01	46.03	37.88	38.76	46.26	41.02	43.34	44.4	36.25	45.63	37.85	38.65	37.71	44.63	42.84	41.46	36.43	46.42	37.42	37.12	39.33	42.01	42.81	40.03	37.04	47.32	38.45	39.04	47.58	41.76	44.26	45.79		40.86	48.92	39.64	37.75	48.93	42.64
8	36.76	47.84	38.98	40.77	47.87	43.03	44.43	45.54	37.74	46.85	39.64	36.74	37.84	44.99	45.92	41.98	38.82	45.23	40.43	37.12	37.02	45.77	46.74	42.74	37.75	48.75	39.05	41.33	48.95	44.75	45.79	46.86		38.76	38.76	39.85	38.96	49.96	40.95
9	40.03	52.53	42.42	41.43	52.95	47.88	48.75	45.55	39.86	51.53	41.57	42.84	45.69	50.37	49.69	48.07	39.95	50.32	42.43	44.41	43.86	49.71	38.11	47.22	44.02	53.64	43.54	44.89	53.55	48.72	49.05	47.66		41.84	54.78	44.72	43.68	55.85	45.83
10	43.97	54.62	45.11	46.7	55.97	50.08	52.64	45.69	41.23	53.02	42.94	43.85	49.92	51.55	52.94	47.85	41.55	53.45	42.75	41.02	48.14	50.34	52.3	43.54	45.53	55.96	46.75	47.34	57	52.64	54.79	46.47		44.71	56	46.82	44.75	56.96	47.41
11	44.45	56.85	46.6	47.1	56.63	50.87	53.46	45.98	45.05	55.53	45.64	47.6	49.95	53.4	52.04	48.95	44.03	54.64	45.03	46.58	48.43	51.43	52.65	49.96	45.76	57.65	46.33	48.75	57.24	53.04	54.88	46.95		46.01	57.92	47.86	46.85	57.93	48.06
12	45.87	58.08	47.97	47.98	57.02	51.58	54.01	46.47	46.85	57.17	47.94	48.43	56.61	51.12	51.84	46.56	46.03	56.53	46.11	47.03	55.37	49.96	50.62	46.03	49.68	57.92	47.03	49.84	58.62	52.18	55.2	47.02		47.82	59.92	49.76	47.96	60.96	50.74
13	48.65	62.48	50.02	51.53	61.84	57.42	56.02	50.22	49.91	63.03	52.85	53.39	63.85	58.89	57.77	53.23	46.93	56.82	50.56	51.35	56.86	57.19	58.12	50.8	50.05	63.54	53.12	51.05	61.54	59.57	56.87	51.61		48.99	63.96	51.57	50.87	65.84	53.78
14	54.31	64.97	55.03	63.47	60.47	57.62	65.97	59.98	51.93	61.03	57.65	60.84	64.85	58.45	62.2	57.22	49.94	60.04	53.79	60.11	62.53	57.64	61.17	51.24	55.86	66.86	57.43	63.17	59.93	58.02	66.02	58.64		58.93	67.93	57.64	57.84	67.94	56.93
Glucose (mg.mL-1)
weeks	WT ILC2 + Isotype								WT ILC2 + DR3 Agonist								IL-5 KO ILC2 + DR3 Agonist								IL-13 KO ILC2 + DR3 Agonist									No Transfer + Isotype			No Transfer + DR3 Agonist
0	75.53	100.2	76.84	99.54	79.65	82.45	87.76	92.42	65.75	89.54	71.46	92.57	68.54	70.54	65.03	86.4	66.87	90.57	71.57	93.86	70.74	72.69	66.73	87.84	85.74	105.44	79.24	103.54	82.34	85.41	89.32	95.75		81.94	94.63	76.84	88.73	98.54	83.52
2	86.36	110.9	90.84	87.53	93.68	101.46	106.78	99.54	66.86	90.24	72.46	93.57	70.65	71.04	66.49	87.64	70.43	92.54	75.74	80.67	82.67	76.25	90.54	80.01	87.36	114.44	92.82	88.46	97.61	104.66	107.18	103.75		92.4	115.96	84.95	89.85	120.94	100.94
4	94.31	119.74	95.77	101.45	98.53	105.61	114.64	104.63	68.56	91.04	73.56	94.65	82.56	71.68	77.94	88.5	71.46	96.68	97.45	83.34	80.64	74.67	79.75	91.64	97.45	122.71	96.32	104.47	100.06	106.74	116.72	106.85		100.04	115.25	97.84	95.64	123.64	108.76
6	104.45	134.51	110.35	115.72	130.75	132.61	109.57	119.56	70.04	92.57	74.75	96.64	90.54	84.64	78.54	90.54	75.75	101.46	99.73	86.79	85.75	77.97	84.67	108.04	117.43	149.78	113.22	117.79	132.95	135.74	107.55	116.52		110.94	142.53	115.56	106.85	144.96	124.69
8	119.74	153.53	124.64	135.75	143.64	148.71	135.3	139.02	78.37	94.64	86.86	107.86	92.46	85.02	106.45	92.46	85.78	118.46	100.46	108.45	99.64	114.74	115.73	88.56	135.03	155.75	165.89	155.95	144.28	149.94	136.57	141.43		123.95	174.2	129.94	120.05	180.95	144.65
10	138.43	160.03	144.6	148.86	154.36	160.85	155.34	157.23	97.43	99.78	87.54	119.54	115.76	89.56	111.43	100.43	98.56	138.75	120.56	121.88	126.47	111.47	136.86	125.86	144.75	182.64	145.37	150.73	186.48	161.5	176.02	158.75		141.75	179.74	151.74	149.85	190.35	162.68
12	150.56	200.64	180.43	179.95	190.58	185.78	187.74	166.86	100.09	101.46	92.56	130.64	128.55	93.74	126.99	114.78	110.6	149.64	134.75	127.85	130.74	119.64	139.94	134.75	149.95	205.75	206.63	181.34	192.8	186.32	188.94	168.47		153.85	209.74	190.54	161.95	219.53	190.54
14	170.97	210.46	160.36	177.47	189.67	200.58	203.4	206.75	115.75	111.54	110.96	148.75	143.45	109.94	147.45	127.56	118.57	160.47	140.46	138.75	142.57	150.46	151.24	137.85	182.57	216.64	210.75	179.57	192.146	202.57	204.79	209.96		172.74	218.74	189.53	189.86	225.74	199.35
Glucose (mg.mL-1)
min	WT ILC2 + Isotype								WT ILC2 + DR3 Agonist								IL-5 KO ILC2 + DR3 Agonist								IL-13 KO ILC2 + DR3 Agonist									No Transfer + Isotype			No Transfer + DR3 Agonist
0	140.97	192.44	152.53	187.53	174.27	149.54	188.46	166.53	130.58	190.84	135.765	150.054	144.76	185.86	155.86	170.87	142.45	188.67	150.72	194.62	181.48	153.59	192.58	172.98	145.03	190.47	153.58	199.32	185.38	155.53	196.38	175.73		148.95	200.04	163.9	144.96	195.93	160.85
20	557.74	632.74	610.53	568.43	569.02	572.75	630.9	635.93	350.87	432.45	362.84	401.54	427.75	351.46	417.84	413.53	362.13	471.03	371.43	450.94	433.49	361.65	423.49	429.71	582.32	677.41	655.84	589.11	594.64	584.752	653.74	661.84		587.94	632.74	624.95	580.84	635.84	622.85
40	572.84	692.48	630.02	587.95	581.85	581.02	653.95	644.49	364.82	465.34	379.57	410.43	457.41	379.67	439.6	438.51	372.45	482.35	386.63	422.34	471.49	388.5	452.32	451.56	599.84	716.12	654.53	600.24	597.54	603.75	679.69	688.46		581.94	702.95	637.95	576.96	699.53	634.93
60	551.94	626.04	609.74	561.43	560.43	567.93	620.8	634.92	349.53	452.94	370.77	400.53	449.53	366.73	421.43	430.76	389.64	468.53	381.64	407.94	459.43	379.84	432.41	439.13	620.74	708.74	644.86	604.74	627.43	590.64	580.48	672.11		562.53	622.02	615.53	555.85	620.98	607.03
90	549.02	610.09	599.74	550.03	540.23	544.74	600.82	622.44	338.65	440.23	359.65	380.53	429.54	351.53	410.02	413.53	398.04	464.21	374.82	401.21	442.42	378.98	420.47	416.32	605.73	696.34	623.45	587.84	601.74	571.43	561.84	653.53		550.25	611.64	600.6	545.83	606.86	592.81
120	530.07	599.64	587.04	532.74	519.86	523.86	576.62	599.98	292.53	371.43	302.54	363.53	353.54	309.97	359.75	374.64	312.84	407.47	328.43	369.43	399.95	317.76	368.74	381.1	558.87	649.37	578.5	574.65	541.58	500.53	590.43	583.57		536.74	601.43	580.64	532.85	595.92	581.92
150	402.76	539.72	423.86	450.66	540.78	500.87	479.69	520.43	261.29	252.67	274.87	291.87	300.05	320.65	334.87	344.69	274.75	389.43	300.7	347.4	367.43	301.34	348.47	352.2	422.52	569.65	453.92	449.72	552.1	498.65	499.72	512.54		399.98	530.72	421.36	400.01	535.92	415.86
180	270.43	370.83	390.874	310.84	284.75	328.64	368.5	320.52	205.3	232.53	213.53	285.42	219.43	302.42	312.43	264.21	230.43	327.35	274.63	324.49	301.65	203.54	321.73	233.67	281.73	379.76	399.43	314.42	300.53	340.65	389.65	351.52		286.17	367.78	381.53	272.98	360.95	378.85
210	160.86	270.76	175.87	233.75	194.87	200.76	260.86	220.49	177.87	210.43	202.43	261.43	204.64	279.53	285.83	241.03	180.43	216.43	209.65	279.65	210.65	285.64	290.64	255.8	173.99	267.43	186.43	246.76	209.77	212.65	269.76	243.48		150.53	278.56	169.69	157.81	265.92	167.91
VAT g								#ILC2
No transfer + Isotype	No transfer + DR3	WT ILC2 + Isotype	WT ILC2 + DR3 Agonist	IL-5 KO ILC2 + DR3 Agonist	IL-13 KO ILC2 + DR3 Agonist			No transfer + Isotype	No transfer + DR3	WT ILC2 + Isotype	WT ILC2 + DR3 Agonist	IL-5 KO ILC2 + DR3 Agonist	IL-13 KO ILC2 + DR3 Agonist
2.97	3.1	3.05	1.28	1.24	2.62			100	198	278	1703	905	864
2.84	2.89	2.91	1.2	1.26	2.41			214	178	305	1876	1083	853
2.71	2.76	2.84	0.96	0.98	2.39			121	106	328	1884	953	957
2.54	2.61	2.59	1.04	1.12	2.48			89	102	312	1653	894	1057
2.36	3.09	2.39	1.14	1.1	2.63			205	199	289	1543	957	985
2.34	2.49	2.42	1.27	1.25	2.2			145	65	224	1864	987	974
2.76	2.81	2.79	0.89	0.94	2.59			134	187	224	1794	1042	1047
2.49	2.68	2.63	0.94	1.04	2.25			163	187	348	1504	1054	1085

## Sheet: Fig 6
P52			P65
PBS	DR3		PBS	DR3
527	615		892	901
525	604		900	855
523	630		832	822
517	620		856	880
524	599		887	901
510	621		865	897
	All RNA-seq Data Files are publicly avaiable online

## Sheet: Fig 7
Human DR3
0 hr	12 hr	24 hr	48 hr
282	283	361	503
274	298	380	418
261	250	426	459
313	303	333	456
			540
GM-CSF					IL-5					IL-9					IL-4
nILC2 + Veh	nILC2+TL1A-L	aILC2 + Veh	aILC2+TL1A-L		nILC2 + Veh	nILC2+TL1A-L	aILC2 + Veh	aILC2+TL1A-L		nILC2 + Veh	nILC2+TL1A-L	aILC2 + Veh	aILC2+TL1A-L		nILC2 + Veh	nILC2+TL1A-L	aILC2 + Veh	aILC2+TL1A-L
3.3	135.775	2708.8	5099.18		1.95	15.35	2638.65	4765.52		17.2	17.8	75.825	135.775		0	0	202.075	402.075
7.75	165.55	2318.85	3983.93		1.725	12.025	2290.5	5286.48		17.375	19.825	58.8	114.825		0	0	154.375	327.125
9.05	139.225	3185.07	4494.48		1.725	11.475	3334.1	3914.8		17.55	20.725	89.925	115.325		0	0	217.6	298.375
2.535	175.875	2974.63	5403.12		1.634	19.53	2157.88	5477.74		17.435	17.53	52.56	140.65		0	0	233.35	420.452
1.956	188.756	3024.75	4892.03		1.509	17.86	3005.96	4786.93		16.963	17.534	63.643	129.76		0	0	179.452	354.754
IL-13					IL-6					IL-8					IP-10
nILC2 + Veh	nILC2+TL1A-L	aILC2 + Veh	aILC2+TL1A-L		nILC2 + Veh	nILC2+TL1A-L	aILC2 + Veh	aILC2+TL1A-L		nILC2 + Veh	nILC2+TL1A-L	aILC2 + Veh	aILC2+TL1A-L		nILC2 + Veh	nILC2+TL1A-L	aILC2 + Veh	aILC2+TL1A-L
65.975	1440.28	7746.02	10605		0	0	104.55	231.725		0	76.3	266.85	378.2		1.425	3.5	13.325	35.925
94.4	1537.5	7436.55	9027.62		0	0	49.45	147.375		0	81.425	237.775	317.225		2.8	4.85	9.475	15.425
100.325	1498.4	6741.58	11538.4		0	0	114.325	170.35		3.825	84.9	313.425	384.85		1.425	3.5	15.2	22.825
59.53	1842.36	5025.53	12644.7		0	0	78.512	188.953		2.12	93.674	255.232	400.645		1.252	3.134	10.452	21.831
99.953	1741.23	6003.96	13004.3		0	0	60.534	206.84		0	90.536	226.843	421.355		1.301	2.989	11.542	32.642

## Sheet: Supp 1
Weight (g)
weeks	Isotype HFD								DR3 Agonist HFD								Isotype NCD								DR3 Agonist NCD
0	22.51	17.95	18.04	19.95	19.82	21.94			21.34	18.64	18.96	21.94	21.06	22.95			21.74	18.09	19.64	21.64	22.64	20.64			21.64	18.64	18.22	22.64	21.05	21.64
2	25.42	19.43	19.94	21.452	21.53	24.95			24.04	20.94	19.04	20.9	22.42	23.53			22.64	18.12	20.64	21.95	22.95	21.54			21.78	17.92	18.23	23.68	20.11	21.76
3	26.04	19.94	21.45	25.64	27.75	25.82			25.03	20.45	21.01	22.64	24.75	25.82			22.96	19.03	20.93	22.06	23.74	22.05			21.06	18.97	18.22	23.42	20.86	21.94
4	26.09	27.84	22.64	26.12	28.01	31.98			27.122	25.92	22.92	26	27.05	30.91			22.94	20.06	21.11	23.05	23.96	25.5			21.53	19.35	18.39	23.52	21.33	20.04
5	38.01	28.42	28.63	33.023	34.24	37.46			34.32	26.57	27.94	30.9	30.95	33.42			23.31	20.83	21.67	23.51	24.54	25.93			21.31	19.53	18.42	23.86	21.42	20.55
6	40.01	32.29	37.98	39.56	41.26	39.84			35.09	27.05	33.24	37.62	33.64	36.62			23.95	20.55	21.88	23.63	25.32	25.99			22.42	19.86	18.46	24.65	21.51	20.85
7	44.94	35.7	40.92	37.45	43.04	40.09			36.45	35.2	38.52	38.82	41.02	40.99			23.99	20.23	21.99	23.95	25.34	26.71			21.01	19.99	19.05	24.63	20.53	22.33
8	44.64	37.97	42.14	38.9	45.02	42.95			42.52	36.25	40.09	39.92	43.45	41.12			23.02	22.42	22.05	24.32	26.53	26.98			21.12	20.29	23.85	24.94	20.02	20.53
9	46.02	39.43	45.49	40.02	47.85	44.53			44.53	37.52	41.52	40.92	44.75	42.72			23.13	22.35	22.87	25.42	26.85	27.32			21.43	20.46	23.98	25.74	20.05	20.85
10	47.94	39.8	45.92	40.04	48.64	45.03			46.62	38.23	43.13	41.3	44.41	44.27			23.45	22.44	21.44	25.53	27.03	27.46			22.46	21.49	24.02	26.75	22.6	21.42
11	50.38	43.86	46.09	47.25	49.5	46.94			48.35	40.06	44.79	42.85	47.62	45.96			21.85	23.05	25.24	25.99	27.22	27.94			22.76	22.58	24.95	27.52	23.32	22.42
12	52.87	46.08	49.96	49.01	48.14	47.23			51.53	41.23	45.38	43.68	48.95	47.24			23.87	22.87	26.87	26.12	27.46	28.12			22.86	22.94	25.01	28.53	22.3	21.12
13	55.02	47.63	50.98	49.15	49.93	48.05			52.54	45.58	48.73	46.84	49.33	49.24			23.89	24.98	27.73	28.61	27.53	28.89			23.14	23.14	25.32	29.52	23.54	22.98
14	56.53	47.91	53.58	50.0942	51.42	48.1			52.05	45.96	48.16	47.45	50.54	49.9			25.3	25.1	26.5	32.23	28.34	28.53			23.33	23.12	25.52	30.14	23.42	24.53
Glucose (mg.mL-1)
	Isotype HFD								DR3 Agonist HFD								Isotype NCD								DR3 Agonist NCD
2	64.24	74.23	79.52	82.25	71.42	84.24			67.32	74.24	82.42	86.84	80.84	90.42			70.34	76.356	81.63	85.73	81.67	95.73	74.86		70	75.35	80.03	84.74	83.74	94.47	71.04
4	69.84	76.52	82.42	103.9	100.7	122.3			67.86	89.53	92.64	93.94	70.43	90.43			71.46	75.63	79.73	86.36	83.63	95.25	75.1		70.46	75.55	81.46	85.74	84.74	94.97	71.6
6	93.63	100.53	94.5	115.64	112.53	130.05			72.42	92.53	94.63	90.63	94.64	113.53			70.6	74.24	75.74	85.34	82.74	94.63	76.75		71.75	74.76	69.65	84.23	83.32	95.63	72.96
8	130.64	124.15	113.52	126.64	124.53	146.53			90.92	102.42	105.53	118.53	96.53	115.53			70.2	72.74	78.47	84.84	80.74	98.11	78.23		71.5	74.07	78	85.03	79.46	95.93	72.81
10	130.53	142.23	131.42	143.51	133.53	147.69			91.52	103.35	106.85	106.57	99.97	126.86			69.96	72.63	76.73	87.45	90.63	98.26	83.13		73.46	72.53	77.63	86.745	84.88	86.57	73.85
12	140.64	162.52	148.53	154.42	148.53	167.43			103.42	104.63	106.53	110.42	108.63	127.64			71.67	74.74	80.74	82.63	81.53	104.32	85.23		68.65	79.7	78.46	80.56	84.53	95.76	68.63
14	152.42	183.53	149.24	161.53	149.63	168.52			103.35	104.64	117.54	127.63	132.74	129.75			69.86	74.02	82.65	84.63	83.76	97.97	95.94		70.57	78.97	88.34	81.57	84.746	92.43	71.24
Glucose (mg.mL-1)
min	Isotype HFD								DR3 Agonist HFD								Isotype NCD								DR3 Agonist NCD									AUC
0	119.93	119.53	70.53	84.84	53.53	100.42			121.32	112.32	82.32	68.53	56.34	103.53			123.53	129.53	89.42	87.43	42.4	110.23			110.3	133.31	71.32	80.94	61.32	101.93				Isotype NCD	DR3 Agonist NCD	Isotype HFD	DR3 Agonist HFD
20	483.12	473.86	521.51	517.54	540.66	596.64			404.42	372.31	459.32	436.43	388.34	424.53			389.96	280.36	350.12	373.24	356.24	399.43			361.42	260.64	336.83	352.39	325.35	245.42				37748.2	37356.4	88309.5	59150.8
40	569.03	522.53	568.64	610.43	570.53	589.64			405.52	495.34	463.42	440.53	360.64	468.785			303.42	256.43	320.53	249.63	289.53	313.52			300.53	250.42	245.75	254.64	271.43	298.64				33088.9	30790	85290.7	59827.9
60	581.74	511.86	599.43	599.25	621.38	502.23			410.31	388.53	440.64	445.64	358.53	402.785			241.83	170.75	310	232.54	270.63	235.74			196.63	156.35	245.88	211.12	202.45	280.74				43423.4	41295.4	84890.8	65607.4
90	560.12	521.53	582.42	549.15	620.45	503.43			385.34	365.22	420.44	421.43	331.38	320.53			239.64	165.75	286.64	212.5	240.23	215.35			183.43	162.04	223.42	198.14	191.43	232.64				39369.8	39380.9	90403.2	59112.4
120	530.42	442.52	501.42	523.2	592.42	450.52			378.42	353.41	419.53	310.42	310.42	254.42			162.32	155.58	230.13	199.53	178.43	231.43			174.43	148.64	219.53	189.45	177.54	224.53				36732.7	35845.7	92389.8	58115
150	410.42	329.57	416.53	410.24	426.51	429.53			209.93	243.82	220.53	256.52	300.42	248.34			160.54	146.53	226.75	184.63	162	228.4			160.64	134.24	209.53	177.85	161.32	150.42				44716.5	37508.4	83087	66463.1
180	340.42	254.43	398.32	340.52	384.85	274.53			199.53	235.23	156.54	184.64	154.34	200.02			159.53	131.14	202.5	154.64	129.64	210.54			119.64	109.75	176.75	130.46	89.64	145.64
210	175.52	230.12	266	233.59	211.74	150.03			115.43	146.43	192.4	125.83	198.33	124.64			98.43	129.43	90.43	149.43	110.45	149.53			92.43	144.64	101.64	161.36	83.64	100.64
Glucose (mg.mL-1)
min	Isotype HFD								DR3 Agonist HFD								Isotype NCD								DR3 Agonist NCD									AUC
0	220.53	180.53	205.64	205.24	220.54	210.93			169.55	183.54	182.65	204.64	218.78	209.84			154.54	171.485	181.59	197.105	207.21	200.135			139.53	159.43	180.53	189.57	195.64	190.43				Isotype HFD	DR3 Agonist HFD	Isotype NCD	DR3 Agonist NCD
20	179.53	140.64	148.94	135.95	154.63	150.93			130.53	123.42	110.54	116.64	125.64	149.64			110.685	121.98	99.09	113.64	119.645	137.14			90.84	120.54	105.64	110.64	113.65	124.64				31525.2	23615.1	15930.1	17824.3
40	170.74	135.75	147.64	130.64	149.64	140.72			90.03	120.43	115.75	120.53	134.64	133.53			75.4865	116.48	88.66	110.565	119.565	126.53			80.943	112.53	101.57	100.6	104.49	119.53				34119.1	18370.7	16905.8	15538.7
60	165.64	121.43	129.5	120.54	140.53	130.54			67.94	98.43	83.52	90.85	104.63	109.35			64.79	94.485	80.53	87.195	92.14	117.38			61.64	90.54	77.54	83.54	79.65	71.41				36776.4	18621.4	14755.4	16953.6
90	140.43	131.42	120.53	119.64	150.64	122.5			70.74	94.83	87.75	97.64	109.85	112.75			60.64	82.68	84.14	94.535	99.69	91.64			62.54	90.53	80.53	91.43	89.53	70.53				32733.1	20543.6	15440.9	15008.1
120	132.53	145.64	140.34	119.75	153.63	134.86			74.58	97.75	92.56	100.48	116.34	119.64			72.31	95.645	88.1	96.505	103.895	96.59			70.04	93.54	83.64	92.53	91.45	73.54				38100.5	20972.6	15425.8	17242.6
150	144.24	155.64	153.51	121.36	166.59	135.64			101.43	96.75	92.48	104.64	120.75	120.75			120.98	96.195	90.06	111.585	106.585	99.805			102.53	95.64	87.64	98.53	92.42	78.86				34360.1	19843.2	13552.4	16006.1
180	146.1	159.01	162.22	158.76	169.09	140.46			105.68	101.46	96.94	109.94	121.94	122.54			108.11	101	93.76	107.79	110.34	101.205			110.54	100.54	90.58	105.64	98.74	79.87
210	145.43	166.01	169.22	170.72	172.64	142.65			109.84	105.84	112.84	112.46	124.56	136.64			110.24	114.79	89.295	110.55	112.545	128.535			110.64	103.74	91.75	108.64	100.53	80.43

## Sheet: Supp 2
WT % ILC2			RAG % ILC2			#ILC2									Liver (g)
Isotype	DR3 Agonist		Isotype	DR3 Agonist		HFD ISO 0	HFD DR3 0	HFD ISO 4	HFD DR3 4	HFD ISO 8	HFD DR3 8	HFD ISO 14	HFD DR3 14		Isotype	DR3 Agonist
21.7	35.3		30.43	41.53		1443.84	1157.94	1128.92	1868.22	1043.07	2986.72	1066.36	3417.32		2.32	2.12
22.93	36.93		28.64	43.63		1284.84	1422.69	1443.53	1990.63	1230.86	3116.93	991.961	3483.86		2.052	2.21
20.93	34.53		27.74	42.94		1615.86	1668.03	1367.5	2351.84	1193.33	3302.7	1026.74	3675.43		1.89	1.85
24.49	31.42		27.75	40.53		1584.84	1551	1155.25	2193.85	1296.11	3170.98	1179.89	3561.02		2.43	2.31
21.45	34.53		26.03	42.54		1611.63	1310.22	1128.3	2173.8	1297.13	3188.24	1099.89	3559.31		2.235	2.142
25.42	33.53		28.56	43.94		1256.53	1288.96	1020.44	2090.1	991.567	2948.14	966.104	3252.26		2.253	2.112
			31.53												2.053	2
															2.432	2
Nd1			Nd2			Cytb			Cox1			Atp6			Th
Isotype	DR3 Agonist		Isotype	DR3 Agonist		Isotype	DR3 Agonist		Isotype	DR3 Agonist		Isotype	DR3 Agonist		Isotype	DR3 Agonist
0.0054	0.0094		0.0049	0.0075		0.00687	0.0145		0.00632	0.0175		0.0065	0.0143		0.065	0.1224
0.0055	0.012		0.0051	0.01		0.00505	0.0162		0.00513	0.0153		0.0034	0.0157		0.071	0.11448
0.0067	0.0096		0.0055	0.00854		0.0044	0.0122		0.00485	0.0157		0.0054	0.0149		0.053	0.124
0.0035	0.0153		0.0045	0.00754		0.00403	0.0145		0.00421	0.0163		0.0048	0.0163		0.064	0.12276
0.0046	0.0143		0.0033	0.0111		0.00385	0.0156		0.00598	0.0175		0.0032	0.0125		0.08	0.10956
0.0051	0.0101		0.0035	0.00874		0.00698	0.01923		0.00621	0.0136		0.0038	0.0139		0.051	0.10128

## Sheet: Supp 3
P52			P65
PBS	DR3 Agonist		PBS	DR3 Agonist
1687	1723		426	512
1674	1789		444	518
1694	1766		460	510
1691	1743		452	522
1679	1798		420	523
1701	1754		451	515
		All RNA-seq Data Files are publicly avaiable online

[truncated: 1 more sheets: Supp 4]
